# Supplementary material for: The relationships between resilience and child health behaviors in a national dataset
Source: Pediatr Res. 2024 Oct 21;97(7):2296–304. doi: 10.1038/s41390-024-03664-9 (PMC12039962; doi:10.1038/s41390-024-03664-9)
Supplement: Supplementary file 2 — Supplemental Table [file 41390_2024_3664_MOESM2_ESM.xlsx]

## Sheet: Ages 0-5 Years
Supplemental Table 2. Multiple Combined Domain Results: Predicted Probabilities of "Best" Health Behavior Outcome
Health Behavior Outcome		Race/Ethnicity
	Resilience Profile	Hispanic	Non-Hispanic Black	Non-Hispanic Other	Non-Hispanic White
Child Screen Time	C + F + N	0.39 (0.36, 0.43)	0.31 (0.28, 0.35)	0.41 (0.38, 0.45)	0.48 (0.46, 0.51)
	C + F	0.32 (0.29, 0.36)	0.25 (0.22, 0.28)	0.34 (0.31, 0.38)	0.41 (0.38, 0.44)
	C + N	0.32 (0.28, 0.35)	0.25 (0.21, 0.28)	0.34 (0.30, 0.37)	0.40 (0.37, 0.43)
	F + N	0.38 (0.34, 0.43)	0.31 (0.26, 0.35)	0.41 (0.36, 0.45)	0.47 (0.43, 0.51)
	C	0.25 (0.22, 0.29)	0.20 (0.17, 0.22)	0.27 (0.24, 0.31)	0.33 (0.30, 0.36)
	F	0.31 (0.27, 0.36)	0.25 (0.21, 0.29)	0.34 (0.29, 0.38)	0.40 (0.36, 0.44)
	N	0.31 (0.27, 0.35)	0.24 (0.20, 0.28)	0.33 (0.29, 0.37)	0.39 (0.35, 0.43)
	None	0.25 (0.21, 0.28)	0.19 (0.16, 0.22)	0.27 (0.23, 0.30)	0.32 (0.29, 0.36)
Child Sleep	Resilience Profile	Hispanic	Non-Hispanic Black	Non-Hispanic Other	Non-Hispanic White
	C + F + N	0.81 (0.78, 0.84)	0.69 (0.65, 0.73)	0.81 (0.78, 0.83)	0.85 (0.83, 0.86)
	C + F	0.79 (0.75, 0.82)	0.66 (0.62, 0.71)	0.79 (0.76, 0.82)	0.83 (0.81, 0.85)
	C + N	0.76 (0.73, 0.80)	0.63 (0.58, 0.68)	0.76 (0.73, 0.80)	0.81 (0.79, 0.84)
	F + N	0.74 (0.70, 0.78)	0.60 (0.55, 0.65)	0.74 (0.70, 0.78)	0.79 (0.76, 0.82)
	C	0.74 (0.70, 0.78)	0.60 (0.55, 0.65)	0.74 (0.70, 0.77)	0.79 (0.76, 0.82)
	F	0.71 (0.67, 0.76)	0.57 (0.51, 0.63)	0.71 (0.67, 0.76)	0.77 (0.73, 0.80)
	N	0.68 (0.63, 0.74)	0.54 (0.48, 0.59)	0.68 (0.64, 0.73)	0.74 (0.71, 0.78)
	None	0.66 (0.61, 0.71)	0.50 (0.45, 0.56)	0.66 (0.61, 0.70)	0.72 (0.68, 0.76)
Family Meals	Resilience Profile	Hispanic	Non-Hispanic Black	Non-Hispanic Other	Non-Hispanic White
	C + F + N	0.66 (0.62, 0.69)	0.53 (0.49, 0.57)	0.66 (0.63, 0.69)	0.63 (0.61, 0.66)
	C + F	0.64 (0.60, 0.68)	0.51 (0.47, 0.56)	0.64 (0.61, 0.68)	0.62 (0.59, 0.65)
	C + N	0.36 (0.32, 0.41)	0.25 (0.21, 0.29)	0.37 (0.33, 0.41)	0.34 (0.31, 0.37)
	F + N	0.58 (0.53, 0.63)	0.45 (0.40, 0.50)	0.59 (0.54, 0.63)	0.56 (0.52, 0.60)
	C	0.35 (0.31, 0.39)	0.24 (0.20, 0.28)	0.35 (0.31, 0.39)	0.33 (0.29, 0.36)
	F	0.57 (0.52, 0.62)	0.43 (0.38, 0.49)	0.57 (0.52, 0.62)	0.54 (0.50, 0.59)
	N	0.30 (0.25, 0.34)	0.20 (0.16, 0.23)	0.30 (0.26, 0.34)	0.28 (0.24, 0.31)
	None	0.28 (0.24, 0.32)	0.19 (0.15, 0.22)	0.28 (0.25, 0.32)	0.26 (0.23, 0.30)
Family Reading	Resilience Profile	Hispanic	Non-Hispanic Black	Non-Hispanic Other	Non-Hispanic White
	C + F + N	0.53 (0.49, 0.57)	0.45 (0.41, 0.49)	0.57 (0.54, 0.61)	0.63 (0.61, 0.66)
	C + F	0.50 (0.46, 0.54)	0.42 (0.38, 0.46)	0.54 (0.50, 0.58)	0.60 (0.57, 0.63)
	C + N	0.41 (0.37, 0.46)	0.34 (0.30, 0.38)	0.46 (0.42, 0.49)	0.52 (0.48, 0.55)
	F + N	0.44 (0.39, 0.49)	0.36 (0.31, 0.41)	0.48 (0.43, 0.53)	0.54 (0.50, 0.58)
	C	0.38 (0.34, 0.43)	0.31 (0.28, 0.35)	0.42 (0.39, 0.46)	0.49 (0.45, 0.52)
	F	0.41 (0.36, 0.46)	0.33 (0.29, 0.38)	0.45 (0.40, 0.49)	0.51 (0.47, 0.55)
	N	0.33 (0.28, 0.37)	0.26 (0.22, 0.30)	0.36 (0.32, 0.41)	0.42 (0.38, 0.46)
	None	0.30 (0.26, 0.34)	0.24 (0.20, 0.28)	0.34 (0.30, 0.38)	0.39 (0.36, 0.43)
Family Singing/Storytelling	Resilience Profile	Hispanic	Non-Hispanic Black	Non-Hispanic Other	Non-Hispanic White
	C + F + N	0.60 (0.56, 0.64)	0.52 (0.47, 0.56)	0.62 (0.59, 0.65)	0.67 (0.64, 0.69)
	C + F	0.59 (0.55, 0.63)	0.50 (0.46, 0.55)	0.61 (0.57, 0.64)	0.66 (0.63, 0.69)
	C + N	0.44 (0.39, 0.48)	0.36 (0.31, 0.40)	0.46 (0.42, 0.50)	0.51 (0.48, 0.55)
	F + N	0.44 (0.39, 0.49)	0.36 (0.31, 0.41)	0.47 (0.42, 0.51)	0.52 (0.48, 0.56)
	C	0.43 (0.38, 0.47)	0.35 (0.30, 0.39)	0.45 (0.41, 0.49)	0.50 (0.46, 0.54)
	F	0.43 (0.38, 0.48)	0.35 (0.30, 0.40)	0.45 (0.41, 0.50)	0.51 (0.46, 0.55)
	N	0.30 (0.25, 0.34)	0.23 (0.19, 0.27)	0.31 (0.27, 0.35)	0.36 (0.32, 0.40)
	None	0.29 (0.24, 0.33)	0.22 (0.19, 0.26)	0.30 (0.26, 0.34)	0.35 (0.31, 0.39)
1. "Best" value for each health behavior outcome are as follows: Child screen time - "<1 hour per day;" Child sleep - "Good quality sleep;" Family meals - "Every day;" Family Reading - "Every day;" and Family Singing/Storytelling - "Every day"
2. Resilience profiles are labeled according to which domains have “high” resilience: C = high child resilience, F = high family resilience, and N = high neighborhood resilience. Thus, “C + F + N” denotes high resilience in all three domains. We categorized “high” resilience scores as 2.5-3.0 and “low” resilience scores as 0-1.5.

## Sheet: Ages 6-17 Years
Supplemental Table 2. Multiple Combined Domain Results: Predicted Probabilities of "Best" Health Behavior Outcome
Health Behavior Outcome		Race/Ethnicity
	Resilience Profile	Hispanic	Non-Hispanic Black	Non-Hispanic Other	Non-Hispanic White
Child Physical Activity	F + N	0.35 (0.33, 0.37)	0.31 (0.29, 0.33)	0.35 (0.33, 0.37)	0.40 (0.38, 0.41)
	F	0.24 (0.22, 0.27)	0.21 (0.19, 0.23)	0.25 (0.23, 0.27)	0.28 (0.26, 0.30)
	N	0.24 (0.22, 0.26)	0.21 (0.19, 0.23)	0.24 (0.22, 0.26)	0.27 (0.26, 0.29)
	None	0.16 (0.14, 0.17)	0.14 (0.12, 0.15)	0.16 (0.15, 0.17)	0.19 (0.17, 0.20)
Child Screen Time	Resilience Profile	Hispanic	Non-Hispanic Black	Non-Hispanic Other	Non-Hispanic White
	F + N	0.13 (0.12, 0.14)	0.11 (0.10, 0.12)	0.14 (0.13, 0.15)	0.16 (0.15, 0.17)
	F	0.09 (0.08, 0.10)	0.07 (0.06, 0.08)	0.10 (0.09, 0.11)	0.11 (0.10, 0.12)
	N	0.08 (0.07, 0.09)	0.06 (0.06, 0.07)	0.08 (0.08, 0.09)	0.10 (0.09, 0.10)
	None	0.05 (0.05, 0.06)	0.04 (0.04, 0.05)	0.06 (0.05, 0.06)	0.07 (0.06, 0.07)
Child Sleep	Resilience Profile	Hispanic	Non-Hispanic Black	Non-Hispanic Other	Non-Hispanic White
	F + N	0.57 (0.54, 0.60)	0.43 (0.41, 0.46)	0.59 (0.56, 0.61)	0.63 (0.61, 0.65)
	F	0.52 (0.49, 0.56)	0.39 (0.36, 0.43)	0.54 (0.51, 0.58)	0.59 (0.56, 0.62)
	N	0.46 (0.42, 0.49)	0.33 (0.30, 0.36)	0.48 (0.45, 0.50)	0.52 (0.50, 0.55)
	None	0.42 (0.38, 0.45)	0.29 (0.27, 0.32)	0.43 (0.40, 0.46)	0.48 (0.45, 0.51)
Family Meals	Resilience Profile	Hispanic	Non-Hispanic Black	Non-Hispanic Other	Non-Hispanic White
	F + N	0.51 (0.49, 0.54)	0.40 (0.37, 0.42)	0.54 (0.52, 0.56)	0.49 (0.47, 0.51)
	F	0.48 (0.45, 0.51)	0.37 (0.34, 0.40)	0.51 (0.48, 0.54)	0.46 (0.44, 0.49)
	N	0.21 (0.19, 0.23)	0.14 (0.13, 0.16)	0.23 (0.21, 0.25)	0.20 (0.18, 0.21)
	None	0.19 (0.17, 0.21)	0.13 (0.12, 0.14)	0.21 (0.19, 0.23)	0.18 (0.17, 0.20)
1. "Best" value for each health behavior outcome are as follows: Child physical activity - "Every day;" Child screen time - "<1 hour per day;" Child sleep - "Good quality sleep;" Family meals - "Every day."
2. Resilience profiles are labeled according to which domains have “high” resilience: F = high family resilience and N = high neighborhood resilience. Thus, “F + N” denotes high resilience in both domains. We categorized “high” resilience scores as 2.5-3.0 and “low” resilience scores as 0-1.5.
